# Supplementary material for: Immature Stages and Hosts of Two Plesiomorphic, Antillean Genera of Membracidae (Hemiptera) and a new species of Antillotolania from Puerto Rico
Source: Zookeys. 2013 May 17;(301):1–12. doi: 10.3897/zookeys.301.4234 (PMC3689133; doi:10.3897/zookeys.301.4234)
Supplement: XML Treatment for Antillotolania myricae [file zookeys.301.4234-treatment1.xml]

<!DOCTYPE tp:taxon-treatment
  PUBLIC "-//TaxonX//DTD Taxonomic Treatment Publishing DTD v0 20100105//EN" "tax-treatment-NSO.dtd">
<tp:taxon-treatment xmlns:tp="http://www.plazi.org/taxpub"><tp:treatment-meta><mixed-citation publication-type="journal"><person-group><name><surname>McKamey</surname><given-names>Stuart H.</given-names></name><name><surname>Brodbeck</surname><given-names>Brent V.</given-names></name></person-group><article-title>Immature Stages and Hosts of Two Plesiomorphic, Antillean Genera of Membracidae (Hemiptera) and a new species of 
                    <italic>Antillotolania</italic> from Puerto Rico</article-title><source>Zookeys</source><day>17</day><month>5</month><year>2013</year><volume>2013</volume><issue>301</issue><fpage>1</fpage><lpage>12</lpage><pub-id pub-id-type="doi">10.3897/zookeys.301.4234</pub-id></mixed-citation></tp:treatment-meta><tp:nomenclature><tp:taxon-name>
                            <tp:taxon-name-part taxon-name-part-type="genus">Antillotolania</tp:taxon-name-part>
                            <tp:taxon-name-part taxon-name-part-type="species">myricae</tp:taxon-name-part>
                        <object-id xmlns:xlink="http://www.w3.org/1999/xlink" xlink:type="simple">urn:lsid:zoobank.org:act:9588EEE0-5578-4335-8EAD-282468C3434E</object-id>
								<object-id xmlns:xlink="http://www.w3.org/1999/xlink" xlink:type="simple">http://species-id.net/wiki/Antillotolania_myricae</object-id>
								</tp:taxon-name><tp:taxon-authority>McKamey &amp; Brodbeck</tp:taxon-authority><tp:taxon-status xmlns:xlink="http://www.w3.org/1999/xlink" xlink:type="simple">sp. n.</tp:taxon-status><xref ref-type="fig" rid="F1">Figs 1</xref><xref ref-type="fig" rid="F2">-17</xref><xref ref-type="fig" rid="F4">, 28–31</xref></tp:nomenclature><tp:treatment-sec sec-type="Description"><title>Description.</title><p>Dimensions (mm): Length with forewings in repose female 6.2, male 5.8, width between humeral angles female 1.8, male 1.6. Head and thorax densely pilose. Head quadrate in anterior view, in dorsal view with two subtriangular projections, longitudinally carinate behind eyes. Forewing (<xref ref-type="fig" rid="F1">Fig. 9</xref>) M and Cu fused at base, 3 m-cu <!--PageBreak-->crossveins, 2 r-m veins, R branched into R<sub>1-3</sub> and R<sub>4+5</sub> basad of fork of vein M. Hindwing (<xref ref-type="fig" rid="F1">Fig. 10</xref>) with 1 r-m crossvein and 1 m-cu crossvein, cubital vein un-branched, anal vein branched. Pro- and mesothoracic legs lacking cucullate setae. Metathoracic <!--PageBreak-->tibia with cucullate setae in rows I, II, and III as follows: ca. 20 in row I along entire length; ca. 10 in row III throughout distal half; and fewer than 10, larger cucullate setae in row II irregularly spaced in conjunction with darkly pigmented sections of tibiae (pale row II edge densely pilose but setae without cucullate bases). Abdomen lacking abdominal lamellae, vestiture (see <xref ref-type="bibr" rid="B11">Dietrich 1989</xref>) consisting of microtrichia (<xref ref-type="fig" rid="F2">Fig. 17</xref>), as in <italic><tp:taxon-name>Microcentrus</tp:taxon-name></italic> Stål.</p><p>Male (<xref ref-type="fig" rid="F1">Figs 4–8</xref>): Pronotum with small shelf like suprahumeral developments, little more than carinae that do not extend from the pronotal surface (<xref ref-type="fig" rid="F1">Fig. 4–6</xref>). Pygofer and subgenital plates bare, not setose, lacking projections. Styles with base long and subparallel, acute apices recurved laterally (<xref ref-type="fig" rid="F1">Fig. 7</xref>). Aedeagus asymmetrical in dorsal view, lobe of apex curving to the right (<xref ref-type="fig" rid="F1">Fig. 7</xref>); shaft sinuate, directed dorsally then posteriorly, apex expanded (<xref ref-type="fig" rid="F1">Fig. 8</xref>).</p><p>Female (<xref ref-type="fig" rid="F1">Figs 1–3</xref>): Resembling male but pronotum with prominent suprahumeral horns, subtriangular, projecting dorsolaterally (<xref ref-type="fig" rid="F1">Figs 1</xref>, <xref ref-type="fig" rid="F4">28</xref>).</p><p>Nymph (<xref ref-type="fig" rid="F2">Figs 11–16</xref>): Fifth instar length 6.2 mm. Densely pilose and dorsoventrally compressed throughout. Head with subtriangular projections directed anteriorly as in adult, in anterior view ventral margin carinate, excavated, with ventrolateral lobes, in lateral view posterolaterally emarginate. Thoracic nota lacking scoli. Forewing ventrally emarginate. Abdominal terga IV-VII with large lateral lamellae directed posterolaterally, smaller on IV and subequal on V-VIII; tergum IX fused ventrally, forming ‘anal tube’, length subequal to remaining terga combined in last instar, as long as remainder of abdomen and thorax combined in earlier instars. Terga III-VIII with 2 pairs of enlarged chalazae, the first near mid line and the second between the first and the abdominal lamellae. Tergum IX slightly wider at base, otherwise parallel-sided, completely fused ventrally. Nascent genitalia barely exceeding posterior limit of tergum VIII lamellae (<xref ref-type="fig" rid="F2">Fig. 15</xref>).</p><fig id="F1" position="float" orientation="portrait"><label>Figures 1–10.</label><caption><p><italic><tp:taxon-name>Antillotolania myricae</tp:taxon-name></italic>, sp. n. <bold>1–3</bold> female habitus in anterior, dorsal, and lateral views, respectively <bold>4–6</bold> male, same views <bold>7</bold> Dorsal views, distal half of pygofer with aedeagus and styles in resting position over subgenital plates. <bold>8</bold> Lateral view, aedeagus and styles <bold>9–10</bold> left forewing and hind wing, respectively.</p></caption><graphic xmlns:xlink="http://www.w3.org/1999/xlink" xlink:href="ZooKeys-301-001-g001.jpg" position="float" orientation="portrait" xlink:type="simple"/></fig><fig id="F2" position="float" orientation="portrait"><label>Figures 11–17.</label><caption><p><italic><tp:taxon-name>Antillotolania myricae</tp:taxon-name></italic> sp. n. <bold>11–15</bold> fifth instar in anterior, dorsal, lateral and detail ventral views, respectively <bold>16</bold> third instar, with proportionately longer ‘anal tube’ (ventrally fused tergum IX) <bold>17</bold> surface vestiture of adult abdominal tergum IV.</p></caption><graphic xmlns:xlink="http://www.w3.org/1999/xlink" xlink:href="ZooKeys-301-001-g002.jpg" position="float" orientation="portrait" xlink:type="simple"/></fig></tp:treatment-sec><tp:treatment-sec sec-type="Material examined"><title>Material examined.</title><p>Holotype male (USNM), Puerto Rico, municipio Maricao, km 63.1 rt. 120, ca. 4 air km S Maricao. <named-content xmlns:xlink="http://www.w3.org/1999/xlink" content-type="dwc:verbatimCoordinates" xlink:type="simple">18°08.429N; 66°58.322W</named-content>, 777m, 2 May 2005. S. McKamey &amp; B. V. Brodbeck. Paratypes (USNM, NCSU): 3 females, 11 nymphs, same locality as holotype. 3 early instar, mun. Patillas-San Lorenzo, km 5 rt.7740 nr. jxn. rt. 181, <named-content xmlns:xlink="http://www.w3.org/1999/xlink" content-type="dwc:verbatimCoordinates" xlink:type="simple">18.10002°N; 66.01812°W</named-content>, 664 m, 27 Feb 2007, S. McKamey &amp; L.L. Deitz. 2 males, 2 females, 3 nymphs, mun. Guayama, km. 0.7 rt. 742 off rt. 7741 nr. El Chino, ca. 6 air km N Guayama, <named-content xmlns:xlink="http://www.w3.org/1999/xlink" content-type="dwc:verbatimCoordinates" xlink:type="simple">18.05422°N; 66.10001°W</named-content>, 632 m, 27 Feb 2007, S. McKamey &amp; L.L. Deitz. 2 females, 1 nymph, mun. Cayey, rt. 7737, 1.5 air km SE Cayey, <named-content xmlns:xlink="http://www.w3.org/1999/xlink" content-type="dwc:verbatimCoordinates" xlink:type="simple">18.08516°N; 66.17194°W</named-content>, 730 m, 27 Feb 2007, S. McKamey &amp; L.L. Deitz. 1 male, 2 nymph, mun. Cayey, rt. 184 just S jxn. 173, nr. Carite Recreational Area, <named-content xmlns:xlink="http://www.w3.org/1999/xlink" content-type="dwc:verbatimCoordinates" xlink:type="simple">18.13181°N; 66.07427°W</named-content>, 497 m, 2 March 2007, S. McKamey.</p></tp:treatment-sec><tp:treatment-sec sec-type="Host"><title>Host.</title><p>All specimens collected from <italic><tp:taxon-name>Myrica splendens</tp:taxon-name></italic> (Sw.) DC., <tp:taxon-name>Myrtaceae</tp:taxon-name>, a weedy species of the West Indies, Mexico, Central and South America.</p></tp:treatment-sec><tp:treatment-sec sec-type="Habitat"><title>Habitat.</title><p>Moist highlands of Puerto Rico.</p></tp:treatment-sec><tp:treatment-sec sec-type="Remarks"><title>Remarks.</title><p>Based on our series of 11 adults and over 20 immatures, the venation and nymphal characters coded ambiguously in phylogenetic estimates of the family <!--PageBreak-->have been determined, as discussed below. No adults of the new species were obtained from rearing, but both adults and nymphs were repeatedly obtained from the same host at the same time, at a variety of localities, without finding any other membracids. Note that the male of <italic><tp:taxon-name>Antillotolania extrema</tp:taxon-name></italic>, if discovered, may have smaller suprahumeral horns, as evidenced by the strong sexual dimorphism exhibited by the new species. The first couplet in the key provided by <xref ref-type="bibr" rid="B1">Cryan and Bartlett (2002)</xref> divides species by the presence or absence of developed suprahumeral horns, hence the males and females of the new species would key out separately. The following table enables identification of adults of all species in the genus.</p><p><!--PageBreak-->Characters and states:</p><p>1. Suprahumeral horns present only as carinae (0) or projecting from adjacent pronotal surface (1).</p><p>2. Forewing vein R<sub>4+5</sub> fused with R<sub>1</sub> basad (0) or distad (1) of fork of vein M.</p><p>3. Forewing crossvein m-cu3 originating basad (0) or distad (1) of fork of vein M.</p><p>4. Forewing vein A<sub>1</sub> smoothly merging with claval vein (0) or bent at a right angle and perpendicularly connecting to clavela vein (1).</p><p>5. Metathoracic tibia with cucullate setae in rows I, II, and III (0) or row II only (1).</p></tp:treatment-sec><tp:treatment-sec><!--Section generated to contain objects referenced in tp:taxon-treatment.--><fig id="F4" position="float" orientation="portrait"><label>Figures 28–32.</label><caption><p>Photographs of live Puerto Rican <tp:taxon-name>Membracidae</tp:taxon-name>. <bold>28–31</bold> <italic><tp:taxon-name>Antillotolania myricae</tp:taxon-name></italic>, sp. n. adult female (<bold>28</bold>), adult male (<bold>29</bold>), third instar (defensive position) (<bold>30</bold>), and fifth instar (<bold>31</bold>), all on <italic><tp:taxon-name>Myrica splendens</tp:taxon-name></italic> (<tp:taxon-name>Myrtaceae</tp:taxon-name>) <bold>32</bold> <italic><tp:taxon-name>Nessorhinus abbreviatus</tp:taxon-name></italic> Ramos in same xeric habitat of <italic><tp:taxon-name>Deiroderes inermis</tp:taxon-name></italic> type locality (Guánica) on an unidentified host.</p></caption><graphic xmlns:xlink="http://www.w3.org/1999/xlink" xlink:href="ZooKeys-301-001-g004.jpg" position="float" orientation="portrait" xlink:type="simple"/></fig></tp:treatment-sec><ref-list><ref id="B11"><mixed-citation xmlns:xlink="http://www.w3.org/1999/xlink" xlink:type="simple"><person-group><name name-style="western"><surname>Dietrich</surname><given-names>CH</given-names></name></person-group> (<year>1989</year>) <article-title>Surface sculpturing of the abdominal integument of Membracidae and other Auchenorrhyncha (Homoptera).</article-title><source>Proceedings of the Entomological Society of Washington</source><volume>91</volume> (<issue>2</issue>): <fpage>143</fpage>-<lpage>152</lpage>.</mixed-citation></ref><ref id="B1"><mixed-citation xmlns:xlink="http://www.w3.org/1999/xlink" xlink:type="simple"><person-group><name name-style="western"><surname>Cryan</surname><given-names>JR</given-names></name><name name-style="western"><surname>Bartlett</surname><given-names>CR</given-names></name></person-group> (<year>2002</year>) <article-title>A redescription of the Caribbean treehopper genus <italic>Antillotolania</italic> Ramos (Hemiptera: Membracidae), with two new species.</article-title><source>Annals of the Entomological Society of America</source><volume>95</volume> (<issue>3</issue>): <fpage>302</fpage>-<lpage>308</lpage>. doi: <ext-link ext-link-type="uri" xlink:href="http://dx.doi.org/10.1603/0013-8746(2002)095[0302:AROTCT]2.0.CO;2" xlink:type="simple">10.1603/0013-8746(2002)095[0302:AROTCT]2.0.CO;2</ext-link></mixed-citation></ref></ref-list></tp:taxon-treatment>
