# Supplementary material for: Immature Stages and Hosts of Two Plesiomorphic, Antillean Genera of Membracidae (Hemiptera) and a new species of Antillotolania from Puerto Rico
Source: Zookeys. 2013 May 17;(301):1–12. doi: 10.3897/zookeys.301.4234 (PMC3689133; doi:10.3897/zookeys.301.4234)
Supplement: XML Treatment for Deiroderes inermis [file zookeys.301.4234-treatment2.xml]

<!DOCTYPE tp:taxon-treatment
  PUBLIC "-//TaxonX//DTD Taxonomic Treatment Publishing DTD v0 20100105//EN" "tax-treatment-NSO.dtd">
<tp:taxon-treatment xmlns:tp="http://www.plazi.org/taxpub"><tp:treatment-meta><mixed-citation publication-type="journal"><person-group><name><surname>McKamey</surname><given-names>Stuart H.</given-names></name><name><surname>Brodbeck</surname><given-names>Brent V.</given-names></name></person-group><article-title>Immature Stages and Hosts of Two Plesiomorphic, Antillean Genera of Membracidae (Hemiptera) and a new species of 
                    <italic>Antillotolania</italic> from Puerto Rico</article-title><source>Zookeys</source><day>17</day><month>5</month><year>2013</year><volume>2013</volume><issue>301</issue><fpage>1</fpage><lpage>12</lpage><pub-id pub-id-type="doi">10.3897/zookeys.301.4234</pub-id></mixed-citation></tp:treatment-meta><tp:nomenclature><tp:taxon-name>
                            <tp:taxon-name-part taxon-name-part-type="genus">Deiroderes</tp:taxon-name-part>
                            <tp:taxon-name-part taxon-name-part-type="species">inermis</tp:taxon-name-part>
                        <object-id xmlns:xlink="http://www.w3.org/1999/xlink" xlink:type="simple">http://species-id.net/wiki/Deiroderes_inermis</object-id>
								</tp:taxon-name><tp:taxon-authority>Ramos</tp:taxon-authority><xref ref-type="fig" rid="F3">Figs 18–27</xref></tp:nomenclature><tp:treatment-sec sec-type="Description"><title>Description.</title><p>Nymph (fifth instar): Length 3.5 mm. Glabrous throughout. Head with small protrusions (<xref ref-type="fig" rid="F3">Fig. 18</xref>) in same placement as the large subtrianglar projections of <italic><tp:taxon-name>Antillotolania</tp:taxon-name></italic>, in anterior view ventral margin carinate, head ventrally excavated, with foliaceous ventrolateral lobes (<xref ref-type="fig" rid="F3">Figs 20, 21</xref>), in dorsal view quadrate, in lateral view not emarginate. Thoracic nota lacking scoli. Forewing emarginate. Abdominal terga IV–VII with large lateral lamellae, directed posterolaterally, smallest on tergum IV and increasing in size posteriorly; tergum IX fused ventrally, forming short ‘anal tube’, length about 2 × longer than tergum VIII. Terga III–VIII each with 1 pair of enlarged chalazae near mid line. Tergum IX dorsoventrally compressed. Nascent genitalia barely exceeding posterior limit of tergum VII lamella.</p><fig id="F3" position="float" orientation="portrait"><label>Figures 18–27.</label><caption><p><italic><tp:taxon-name>Deiroderes inermis</tp:taxon-name></italic> immature, bisected during capture. <bold>18, 20–22</bold> head and thorax in oblique, dorsal, anterior, and ventral views, respectively <bold>19, 23–27</bold> abdomen in oblique (<bold>19</bold>), dorsal (<bold>23, 24, 26</bold>) and ventral (<bold>25, 27</bold>) views. Head processes visible in <bold>18</bold>, anal tube opening visible in <bold>24</bold>, and nascent genitalia visible in <bold>27</bold>.</p></caption><graphic xmlns:xlink="http://www.w3.org/1999/xlink" xlink:href="ZooKeys-301-001-g003.jpg" position="float" orientation="portrait" xlink:type="simple"/></fig><fig id="F4" position="float" orientation="portrait"><label>Figures 28–32.</label><caption><p>Photographs of live Puerto Rican <tp:taxon-name>Membracidae</tp:taxon-name>. <bold>28–31</bold> <italic><tp:taxon-name>Antillotolania myricae</tp:taxon-name></italic>, sp. n. adult female (<bold>28</bold>), adult male (<bold>29</bold>), third instar (defensive position) (<bold>30</bold>), and fifth instar (<bold>31</bold>), all on <italic><tp:taxon-name>Myrica splendens</tp:taxon-name></italic> (<tp:taxon-name>Myrtaceae</tp:taxon-name>) <bold>32</bold> <italic><tp:taxon-name>Nessorhinus abbreviatus</tp:taxon-name></italic> Ramos in same xeric habitat of <italic><tp:taxon-name>Deiroderes inermis</tp:taxon-name></italic> type locality (Guánica) on an unidentified host.</p></caption><graphic xmlns:xlink="http://www.w3.org/1999/xlink" xlink:href="ZooKeys-301-001-g004.jpg" position="float" orientation="portrait" xlink:type="simple"/></fig><!--PageBreak--></tp:treatment-sec><tp:treatment-sec sec-type="Remarks"><title>Remarks.</title><p>Caught sweeping a uniform stand of <italic><tp:taxon-name>Capparis indica</tp:taxon-name></italic>, a recorded host of <italic><tp:taxon-name>Deiroderes inermis</tp:taxon-name></italic>, adjacent to Guánica State Forest, which is the type locality of <italic><tp:taxon-name>Deiroderes inermis</tp:taxon-name></italic>. The Guánica area of Puerto Rico is arid and other membracids were previously unknown from there until L.L. Deitz (North Carolina State University) and SHM discovered <italic><tp:taxon-name>Nessorhinus abbreviatus</tp:taxon-name></italic> Ramos (<xref ref-type="fig" rid="F4">Fig. 32</xref>) in February, 2007, on a different, unidentified host in February, 2007. Nymphs of <italic><tp:taxon-name>Nessorhinus gibberulus</tp:taxon-name></italic> Stål are known (McKamey unpubl.) and the fifth instars are several millimeters longer than that of <italic><tp:taxon-name>Deiroderes inermis</tp:taxon-name></italic>.</p><!--PageBreak--></tp:treatment-sec></tp:taxon-treatment>
